# Supplementary material for: Control of Human T-Cell Leukemia Virus Type 1 (HTLV-1) Infection by Eliminating Envelope Protein-Positive Cells with Recombinant Vesicular Stomatitis Viruses Encoding HTLV-1 Primary Receptor
Source: J Virol. 2018 Jan 30;92(4):e01885-17. doi: 10.1128/JVI.01885-17 (PMC5790936; doi:10.1128/JVI.01885-17)
Supplement: Supplemental material [file JVI.01885-17_zjv004183312s1.xlsx]

## Sheet: Table S1
TABLE S1. Performance of VSV-specific real-time RT-PCR assay developed in this study.
Specimen	Template	Quantity (copies / rxn)	Ct value (8 replicates)								Detection	Positive Rate (%)
			1	2	3	4	5	6	7	8
synthesized RNA	ssRNA	22600000	16.1	16	16	16.1	16	16.1	16.1	16.1	8/8	100
		2260000	19.4	19.3	19.4	19.3	19.3	19.4	19.3	19.4	8/8	100
		226000	22.9	22.8	22.8	22.7	22.7	22.7	22.7	22.8	8/8	100
		22600	26.1	26.1	26.1	26.1	26	26	26	26	8/8	100
		2260	29.6	29.6	29.6	29.6	29.5	29.4	29.4	29.4	8/8	100
		226	32.9	33	32.7	32.9	32.9	33	32.8	32.7	8/8	100
		22.6	35.8	35.9	36.5	35.9	36.5	36.2	35.8	35.2	8/8	100
pVSV-XN2	plasmid DNA	NA	20.7	20.6	20.8	20.6	20.9	20.6	20.7	20.5	8/8	100
VSVΔG	viral RNA	NA	10.4	10.3	10.4	10.2	10.5	10.4	10.3	10.2	8/8	100
TL-Om1	genomic DNA	NA	ND	ND	ND	ND	ND	ND	ND	ND	0/8	0
MT-2	total RNA	NA	ND	ND	ND	ND	ND	ND	ND	ND	0/8	0
NA, not assigned; ND, not detected.

## Sheet: Table S2
TABLE S2. Primers used for rVSV construction.
Primer		rVSV vector	Sequence
MluGLUT1	Forward	VSVΔG-GL	5’- cacgctcgacacgcgtaccATGGAGCCCAGCAGCAAGAAGCTGA -3’
XhoGLUT1	Reverse	VSVΔG-GL	5’- ggttccaactcgagTCACACTTGGGAATCAGCCCCCAG -3’
MluNRP1	Forward	VSVΔG-NP	5’- cacgctcgacacgcgtaccATGGAGAGGGGGCTGCCGCTCCTCTG -3’
Xho-vsv-NRP1	Forward	VSVΔG-GLN, VSVΔG-GLNS	5’- ggttccaactcgagtatgaaaaaaactaacagatatcATGGAGAGGGGGCTGCCGCTCCTCTG -3’
XhoNRP1	Reverse	VSVΔG-NP, VSVΔG-GLN	5’- ggttccaactcgagTTATTTGATACCTGATTGTATGGTGCT -3’
MluSDC1	Forward	VSVΔG-SD	5’- cacgctcgacacgcgtaccATGAGGCGCGCGGCGCTCTGGCTCTG -3’
NRP1-vsv-SDC1	Forward	VSVΔG-GLNS	5’- ACCATACAATCAGGTATCAAATAAtatgaaaaaaactaacagatatcATGAGGCGCGCGGCGCTCTGGCT -3’
XhoSDC1	Reverse	VSVΔG-SD, VSVΔG-GLNS	5’- ggttccaactcgagTCAGGCATAGAATTCCTCCTGTTTGG -3’
Capital letter indicates an annealing sequence for GLUT1, NRP1, or SDC1; small letter with underline indicates restriction sites; small bold letter indicates VSV transcription stop-start signal sequences.

## Sheet: Table S3
TABLE S3. Primers used for real-time RT-PCR assay.
Gene		Sequence
human HPRT1	Forward	5’- CCTTGGTCAGGCAGTATAATCCA -3’
	Reverse	5’- CCAACAAAGTCTGGCTTATATCCAA -3’
HTLV-1 Env	Forward	5’- GTCCGCCGTCTAGCTTCC -3’
	Reverse	5’- GGGCTGTAATCACCGAGGAT -3’
